# Supplementary material for: Correlated evolution in parental care in females but not males in response to selection on paternity assurance behaviour
Source: Ecol Lett. 2014 Apr 28;17(7):803–10. doi: 10.1111/ele.12284 (PMC4285953; doi:10.1111/ele.12284)
Supplement: Supplementary file 1 — Supplementary [file ele0017-0803-SD1.txt]

Head etal. SUPPLEMENTARY INFORMATION 
Supplementarymethods and results 
 
Origin and maintenanceof burying beetles 
Approximately 90 male and 90 female Nicrophorus vespilliodes were collected from 
Devichoys Wood, Cornwall, UK (N 50o11’47’’E-5o7’23’’) in July, 2010. Beetles were
trapped usingJapanesebeetletraps baited with salmon. Female buryingbeetles mate multiply
in the field and can store sperm for long periods oftime (Müller &Eggert 1989). Therefore, 
the effective population size, and hence genetic variation in our starting population was 
greater than suggested by the number of beetles collected. This stock was maintained by
breeding50-60 pairs per generation. To ensurethat this stock remained outbred, pairs were 
created from randomlymatched males and females except that siblings and first cousins were
never paired. In addition, each beetlewas onlyused in onebreedingattempt per generation.  
To breed, apair ofvirgin maleand femalebeetles wereplaced in abreedingchamber (i.e. a 
transparent plastic container: 17 x 12 x 6cm) filled with 2 cm of moist soil and a 15-25g 
mousecarcass (supplier: Livefoods Direct, Sheffield), sprayed with water to aid in carcass 
preparation and maintenance. Larvaedispersingfrom thesecarcasses wereremoved from the 
breedingchamber and placed in individual rearingcontainers (clear plasticcontainer: 7 x 7 x 
4cm) filled with 2cm of moist soil. Aftereclosion beetles were sexed and fed 2 decapitated 
mealworms (Tenebrio moliter) twicea week until reproductivematurity(~14 days, Hopwood 
et al. 2013). All rearing was conducted in a constant temperature room at 21±1oC with a 
16L:8D light regime.  
 
Artificial Selection Regime 
We derived our starting population from the third generation of laboratory reared burying
beetles. This reduced the likelihood that any environmental and/or maternal effects would 
influencethe responseto selection (Lynch &Walsh 1998). For our startingpopulation (F0), 
we randomly paired 107 males and females and recorded their mating rate. To measure 
matingrate amaleand femalebeetlewereplaced in apetri dish (8.5cm diameter) lined with 
filter paper, and the number of matings the pair engaged in, in the following hour was 
recorded. Matingbegins when amaleinserts his aedeagus (intromittent organ) into afemale
vagina and ceases when it is removed (House et al. 2008), which is easily observed and 
recorded. Thesepairs werethen set up to breed (methods outlined above). Families oflarvae 
from thesepairs werethen allocated to threetreatments (High, Low, Control) based on their 
parents matingrate. Larvaeproduced from pairs from thetop and bottom 30%of matingrates 
wereallocated high and low treatments respectively, while larvaecontributingto the control 
treatment weretaken from arandom sampleof30% ofthe families. In our F1 generation (the 
first generation ofselection) wesplit each ofthe 3treatments into 2replicates to create atotal 
of6 lines. In this generation werecorded the matingrate of82 pairs ofbeetles perlineand set 
thesebeetles up to breed. Foreach linewekept thetop, bottom and random 35 families for 
the high, low and control treatments respectively, to contributeto the F2 generation. For F2 
and all subsequent generations we paired and recorded the mating rate of 100 males and 
females within each line. From these wekept the top (High), bottom (Low) and a random 
(Control) 20-25% of families to breed and contribute to subsequent generations. This 
selection regimewas continued for4 further generations. For the first two generations (F0, F1) mating was carried out over 40 days. However, in all subsequent generations mating
trials for each linewere carried out on a single daywhen beetles werebetween 14 and 21 
days ofage(except in generation 5 wherebeetles weremated between 21and 28 days ofage).  
This ensured that beetles weresexuallymaturewhileminimizingageeffects on matingrate. 
Forthe first two generations (F0, F1) wekept all larvaefrom each familythat dispersed from 
the carcass to contribute to the next generation. From F2 onwards we kept a maximum
numberoflarvae (that dispersed from the carcass) per family(ranging between 15 and 25). 
This gave us enough larvae to ensure enough adult beetles to contribute to the next 
generations roundof matingtrials and reduced the likelihood ofinadvertent selection on traits 
correlated with reproductive success such as female size. Males and females to be used in
mating trials in each generation were selected from the available pool of adult beetles and 
paired randomly(with theexception that brothers and sisters werenever paired). 
 
Table S1. Distribution ofreplicates across the different cross types 
  Maleline
Fe
male l
in
e  High1 High2 Low1 Low2
High1 18 17 16 20
High2 17 17 15 17
Low1 17 19 16 17
Low2 17 18 17 17
 
References 
Hopwood, P.E., Moore, A.J. &Royle, N.J. (2013)Nutrition duringsexual maturation affects 
competitive abilitybut not reproductiveproductivityin buryingbeetles, Funct. Ecol., 27, 
1350-1357.
House, C.M., Evans, G.M.V., Smiseth, P.T., Stamper, C.E., Walling, C.A. & Moore, A.J. 
(2008) Theevolution of repeated matingin theburyingbeetle, Nicrophorus vespilloides, 
Evolution, 62, 2004-2014. 
Lynch, M. &Walsh, B. (1998)Genetics and analysis of quantitativetraits,Sinauer 
Associates, Sunderland, Massachusetts, USA. 
Müller, J.K. &Eggert, A.-K. (1989)Paternityassurancebyhelpful males - adaptations to 
sperm competition in buryingbeetles, Behav. Ecol. Sociobiol., 24, 245-249. 
 
  
FigureS1. Responseto selection on repeated matingrate. Absolute matingrate values (mean 
± SEM) arepresented for each of the6 selection lines over 6 generations of selection. 
Triangles with solid greylines represent lines selected forhigh repeated matingrate, circles 
with dashed greylines represent lines selected forlow repeated matingrate and squares with 
black lines represent control lines. Statistical analyses showingsignificant differences 
between selection regimes in response to selection arepresented in the main manuscript. 
 
  
 
 
FigureS2. Effects of male and femaleselection regimeon individual offspringperformance
components. A)Larval development time: no effect of male selection regime (negative
binomial GLMM: 243 observations across 16 cross-types, χ2 =0.1966, p =0.6575), female
selection regime(χ2 =0.0872, p =0.7678)or theinteraction between maleand femalesection 
regime(χ2 =0.0000, p =0.9889); B) Proportion of larvaesurvivinguntil dispersal: no effect 
ofmaleselection regime (binomial GLMM: 243 observations across 16 cross-types, χ2 = 
2.0937, p =0.1479), female selection regime(χ2 = 0.6161, p =0.4325), or theinteraction 
between maleand female section regime(χ2 =0.6988, p =0.4032); C) Mean larval weight: 
no effect of male selection regime(Gaussian GLMM: : 243 observations across 16 cross-
types, χ2 =0.002, p =0.9641),asignificant effect of femaleselection regime(χ2 =8.9467, p 
=0.0028), and no interaction between maleand femalesection regime(χ2 = 0.2687, p =
0.6042)Greybars correspond to crosses involvingmales or females from lines selected for 
high repeated matingrates. Whitebars correspond to crosses involvingmales or females from 
lines selected for lowrepeated matingrates. Alternative analysis of data 
In addition to the GLMM approach taken in the main text we also conducted a more 
conservative analysis which pooled data for pairs belonging to each specific type of line 
cross. This analysis gavequalitativelysimilar results to the GLMMs. Details and results of 
this analysis areprovided below (Table S2). 
Data analysis 
To determinehow maleand femaleselection regime influences matingbehaviour (mating
rate, proportion ofmatings resisted), parental care(male and femaleduration ofcare) and 
postnatal reproductivesuccess wepooled data forpairs belongingto each specific typeof line
cross (Table S1) givinga total of 4 replicates of each (i.e. HH, HL, LH, LL). Bypoolingdata 
within cross-types weavoid pseudo replication associated with usingmultipletrials within 
each cross-type. Wethen tested the effects of maleselection regime, femaleselection regime
and theirinteraction usinganalysis of variance(ANOVA) (SPSS version 20).  
Results 
Results usingthis conservativeanalysis support the results in ourmain manuscript which use
aGLMM approach. 
 
Table S2.  Effects of male and female selection regimeon mating behaviour, parental 
careand offspring performance– a conservativeanalysis using mean data pooled to 
cross-type. 
Responsevariable Sourceof effect F(1,12) P
Matingrate Maleselection regime 24.173 0.000 
 Femaleselection regime 1.504 0.244 
 Interaction 0.560 0.469 
    Proportion ofmatings resisted Maleselection regime 1.246 0.286 
 Femaleselection regime 10.979 0.006 
 Interaction 3.417 0.089 
    Matingbehaviour (PC1) Maleselection regime 16.885 0.001 
 Femaleselection regime 8.029 0.015 
 Interaction 0.519 0.485 
    Maleduration ofcare Maleselection regime 0.647 0.437 
 Femaleselection regime 0.010 0.922 
 Interaction 1.092 0.317 
    Femaleduration ofcare Maleselection regime 4.475 0.056 
 Femaleselection regime 8.828 0.012 
 Interaction 0.899 0.362 
    Offspringperformance(PC1) Maleselection regime 1.955 0.187 
 Femaleselection regime 5.623 0.035 
 Interaction 0.423 0.528 
 
 
